# Supplementary material for: Deficiency and haploinsufficiency of histone macroH2A1.1 in mice recapitulate hematopoietic defects of human myelodysplastic syndrome
Source: Clin Epigenetics. 2019 Aug 22;11:121. doi: 10.1186/s13148-019-0724-z (PMC6704528; doi:10.1186/s13148-019-0724-z)
Supplement: Supplementary file 2 — Table S1. Basic MDS patient/sample characteristics. Patients are classified according to the WHO classification 2016 13. Excel file provided separately. MDS-SLD - MDS with single lineage dysplasia. MDS-MLD - MDS with multi-lineage dysplasia. MDS-RS-MLD - MDS with ring sideroblasts and multi-lineage dysplasia. MDS-EB-1 - MDS with excess blasts-1. MDS-EB-2 - MDS with excess blasts-2. 5q- syndrome - MDS with isolated del(5q). (XLSX 56 kb) [file 13148_2019_724_MOESM2_ESM.xlsx]

## Sheet: Sheet2
gene_id	gene_name	mean.KO	mean.CTRL	FC.KO.VS.CTRL	p.value	In Pathway
ENSMUSG00000047733	Tmem262	3.93448783489383	0.403405853474738	9.75317487588269	0.0274779904618128	FALSE
ENSMUSG00000030613	Ccdc90b	3.78304389692942	0.403405853474738	9.37776153802467	0.0173219425896952	FALSE
ENSMUSG00000017950	Hnf4a	3.72909413209769	0.403405853474738	9.24402583645508	0.0162616955857205	FALSE
ENSMUSG00000021086	Ccdc175	3.90445191743256	0.425551444563305	9.17504091999795	0.0151349951565447	FALSE
ENSMUSG00000086498	Gm12681	3.43885674685952	0.403405853474738	8.5245583752415	0.0276284869339254	FALSE
ENSMUSG00000007656	Arpp19	3.37455482891993	0.403405853474738	8.36516079242079	0.0225295461485318	FALSE
ENSMUSG00000098977	Gm27196	3.22849370785636	0.425551444563305	7.58661202799912	0.0227322050469173	FALSE
ENSMUSG00000026931	1700019N19Rik	3.20728132663733	0.425551444563305	7.53676521983986	0.0292722889123549	FALSE
ENSMUSG00000061048	Cdh3	3.01861637749196	0.403405853474738	7.48282740939701	0.0367167409119055	FALSE
ENSMUSG00000104924	Gm43002	3.14263066713931	0.425551444563305	7.38484314244129	0.0237377887557272	FALSE
ENSMUSG00000087644	Gm14703	2.93240342114127	0.403405853474738	7.26911470392162	0.0324034540390008	FALSE
ENSMUSG00000001774	Chordc1	2.88266732086141	0.403405853474738	7.1458242264745	0.049527716906287	FALSE
ENSMUSG00000007030	Vwa7	2.79680428014434	0.403405853474738	6.93297892446046	0.0434432322780062	FALSE
ENSMUSG00000036672	Cenpt	2.70077859053149	0.403405853474738	6.69494150188532	0.0418944650013096	FALSE
ENSMUSG00000115335	AC116390.1	2.79680428014434	0.425551444563305	6.5721884295667	0.0470432537316631	FALSE
ENSMUSG00000029015	Slc26a5	2.58742875124097	0.403405853474738	6.41395936363872	0.0371119204427849	FALSE
ENSMUSG00000089476	Gm25364	2.58742875124097	0.403405853474738	6.41395936363872	0.0371119204427849	FALSE
ENSMUSG00000090121	Abhd12b	2.58742875124097	0.403405853474738	6.41395936363872	0.0371119204427849	FALSE
ENSMUSG00000086909	Gm4926	2.72112003049501	0.425551444563305	6.39433860525932	0.03278317178556	FALSE
ENSMUSG00000033847	Pla2g4c	4.23769481493727	0.69140527344046	6.12910398245928	0.0362249529164996	FALSE
ENSMUSG00000007034	Slc44a4	5.39301468984666	0.885232287086685	6.09220288111628	0.0376592852880386	FALSE
ENSMUSG00000085027	Gm11840	2.2873589224898	0.403405853474738	5.67011832571993	0.0479358351067543	FALSE
ENSMUSG00000090061	Nwd2	2.2873589224898	0.403405853474738	5.67011832571993	0.0479358351067543	FALSE
ENSMUSG00000113047	Gm47469	2.2873589224898	0.403405853474738	5.67011832571993	0.0479358351067543	FALSE
ENSMUSG00000030382	Slc27a5	4.23122486357767	0.828957298038043	5.10427361408367	0.029632565946375	FALSE
ENSMUSG00000039952	Dag1	3.99589429841222	0.828957298038043	4.82038617413661	0.0404261571525237	FALSE
ENSMUSG00000041343	Ankrd42	4.52019038582304	1.0948111269152	4.12873990289027	0.0147135537148952	FALSE
ENSMUSG00000015127	Unkl	4.45782735605506	1.0948111269152	4.0717775390315	0.02252915632918	FALSE
ENSMUSG00000097117	Gm26730	3.34137462124547	0.828957298038043	4.0308163389764	0.0266630988739292	FALSE
ENSMUSG00000028359	Orm3	3.09561679439052	0.828957298038043	3.73435013084167	0.0295360098349428	FALSE
ENSMUSG00000084869	Gm13063	2.94721499016952	0.828957298038043	3.55532787653227	0.000236752685580454	FALSE
ENSMUSG00000099287	Gm27987	2.79680428014434	0.828957298038043	3.37388220932943	0.0257785221118451	FALSE
ENSMUSG00000028986	Klhl7	4.14932571426468	1.28863814056142	3.21993085852397	0.0276902384993596	FALSE
ENSMUSG00000097120	Gm26887	3.43781033727415	1.08613509731335	3.16517746804965	0.0224684873396753	FALSE
ENSMUSG00000021640	Naip1	3.98686904472707	1.27533259095925	3.12614064204877	0.0300963436965576	FALSE
ENSMUSG00000040272	Accs	2.58742875124097	0.828957298038043	3.12130523172283	0.0080329237992335	FALSE
ENSMUSG00000021363	Mak	2.53379532212783	0.828957298038043	3.05660536209134	0.0485811828280384	FALSE
ENSMUSG00000098355	Gm27553	3.30584404038856	1.08613509731335	3.04367665547853	0.0178630608834671	FALSE
ENSMUSG00000113404	Gm48622	4.23769481493727	1.4250761003005	2.97366211814491	0.0396080168395111	FALSE
ENSMUSG00000030986	Dhx32	5.60516154126048	1.88763610612131	2.96940788697768	0.0286312908830577	FALSE
ENSMUSG00000031022	BC051019	3.76389762725089	1.27533259095925	2.95130670535115	0.0427393846444585	FALSE
ENSMUSG00000105805	Gm44498	3.98686904472707	1.35198892619051	2.94889179008355	0.00750075990508279	FALSE
ENSMUSG00000072258	Taf1a	2.42319125381951	0.828957298038043	2.92317983031776	0.0384590654232008	FALSE
ENSMUSG00000084641	n-R5s21	3.13056015650063	1.0948111269152	2.85945226490479	0.0251640300437408	FALSE
ENSMUSG00000054894	Atp5s	2.28864825747082	0.828957298038043	2.76087593762373	0.0161883378725439	FALSE
ENSMUSG00000086949	Gm13066	2.28864825747082	0.828957298038043	2.76087593762373	0.0161883378725439	FALSE
ENSMUSG00000019779	Frk	4.15228448944784	1.5411864198364	2.69421300110378	0.00375643895212397	FALSE
ENSMUSG00000021257	Angel1	5.01367780059461	1.88475694282388	2.66011902472833	0.0013869132160619	FALSE
ENSMUSG00000113455	Gm48825	6.79501749392904	2.57024492985945	2.64372372258726	0.0108592708092318	FALSE
ENSMUSG00000111410	AL670603.1	4.06826621095167	1.54581593983674	2.63179212098262	0.0271163203414132	FALSE
ENSMUSG00000105961	Gm40123	4.95678422881759	1.88763610612131	2.62592149659752	0.0188297066214436	FALSE
ENSMUSG00000031163	Glod5	2.83446986978554	1.08613509731335	2.60968444606645	0.0233392356353129	FALSE
ENSMUSG00000029369	Afm	7.18008244451226	2.76817718382276	2.59379438804449	0.00439997968833511	FALSE
ENSMUSG00000115693	AC161581.1	3.98686904472707	1.54581593983674	2.57913567972922	0.0167196526299859	FALSE
ENSMUSG00000065611	Mir23a	2.12312142506835	0.828957298038043	2.56119516661872	0.000560089626432966	FALSE
ENSMUSG00000114722	CT025624.1	4.64657923230269	1.81486862110934	2.56028407690605	0.0228973661281899	FALSE
ENSMUSG00000102762	4930403P22Rik	2.72112003049501	1.08613509731335	2.50532372743126	0.0202367104073188	FALSE
ENSMUSG00000029556	Hnf1a	3.14263066713931	1.27533259095925	2.4641655748604	0.0480810768379564	FALSE
ENSMUSG00000030380	Mzf1	6.44380726999691	2.642016274501	2.43897334478531	0.0243970906870692	FALSE
ENSMUSG00000040812	Agbl2	5.42998175342865	2.28722037663314	2.3740527187073	0.049429630389701	FALSE
ENSMUSG00000048852	Gm12185	6.40766607583184	2.70568190785431	2.36822593861868	0.0346973318334988	FALSE
ENSMUSG00000106478	Gm36551	2.58657703414631	1.0948111269152	2.36257832109763	0.040262095730988	FALSE
ENSMUSG00000030681	Mvp	7.55250402391539	3.23569171024521	2.33412348895966	0.0295980115228332	FALSE
ENSMUSG00000028125	Abca4	3.13056015650063	1.35198892619051	2.3155220400522	0.0082320566698924	FALSE
ENSMUSG00000020010	Vnn3	1.91011369683522	0.828957298038043	2.30423654071933	0.0442210354956363	FALSE
ENSMUSG00000070690	5830473C10Rik	1.91011369683522	0.828957298038043	2.30423654071933	0.0442210354956363	FALSE
ENSMUSG00000076435	Acsf2	1.91011369683522	0.828957298038043	2.30423654071933	0.0442210354956363	FALSE
ENSMUSG00000084826	AI847159	1.91011369683522	0.828957298038043	2.30423654071933	0.0442210354956363	FALSE
ENSMUSG00000000706	Btn1a1	1.90793330570281	0.828957298038043	2.30160625911427	0.0312272141826648	FALSE
ENSMUSG00000020226	Slc5a4b	1.90793330570281	0.828957298038043	2.30160625911427	0.0312272141826648	FALSE
ENSMUSG00000026181	Ppm1f	1.90793330570281	0.828957298038043	2.30160625911427	0.0312272141826648	FALSE
ENSMUSG00000056941	Commd7	1.90793330570281	0.828957298038043	2.30160625911427	0.0312272141826648	FALSE
ENSMUSG00000066772	Obox3	1.90793330570281	0.828957298038043	2.30160625911427	0.0312272141826648	FALSE
ENSMUSG00000050382	Kif7	4.33617180060856	1.88763610612131	2.29714391801842	0.0160792183627721	FALSE
ENSMUSG00000027652	Ralgapb	6.86295050215501	2.9899536992806	2.29533671501544	0.00116313032817199	FALSE
ENSMUSG00000027201	Myef2	2.45288575489227	1.0948111269152	2.24046476564744	0.042388932197095	FALSE
ENSMUSG00000051346	Spryd4	2.45288575489227	1.0948111269152	2.24046476564744	0.042388932197095	FALSE
ENSMUSG00000114229	Gm47072	2.45288575489227	1.0948111269152	2.24046476564744	0.042388932197095	FALSE
ENSMUSG00000055912	Tmem150a	6.06296073661957	2.75041244571112	2.20438238129481	0.0394601453919738	FALSE
ENSMUSG00000045019	Acer1	3.39142783434376	1.5411864198364	2.20053057222224	0.00801920619435665	FALSE
ENSMUSG00000039878	Slc39a5	5.46513892364798	2.48515263059646	2.1991160045314	0.0115095071406344	FALSE
ENSMUSG00000025537	Phkg1	5.13901313625058	2.35925056135757	2.17823965814529	0.0152932060699155	FALSE
ENSMUSG00000046337	Fam178b	3.30584404038856	1.5411864198364	2.1449994613497	0.0188105921381676	FALSE
ENSMUSG00000020883	Fbxl20	3.31470666420706	1.54581593983674	2.1443087619844	0.01593513018116	FALSE
ENSMUSG00000115289	AC131029.2	7.04274331398064	3.29966958672279	2.13437834573474	0.0208339694646999	FALSE
ENSMUSG00000061728	Btnl7-ps	5.49513652672337	2.5923111008172	2.11978281657286	0.00076551760538723	FALSE
ENSMUSG00000050157	Gm867	6.70926886233208	3.1748371182305	2.11326396047413	0.0254702057471173	FALSE
ENSMUSG00000035394	Cfap53	5.41839849553572	2.57024492985945	2.10812535124115	0.0251716837647054	FALSE
ENSMUSG00000054580	Pla2r1	2.2873589224898	1.08613509731335	2.10596170600487	0.0486685976196335	FALSE
ENSMUSG00000088250	Gm26393	2.2873589224898	1.08613509731335	2.10596170600487	0.0486685976196335	FALSE
ENSMUSG00000086561	Gm15540	4.17976352965407	2.01353817536021	2.07583028760124	0.0279585792426833	FALSE
ENSMUSG00000111542	Gm30619	7.23428635033688	3.51293015057592	2.05933111113833	0.00482602227373558	FALSE
ENSMUSG00000030882	Dnhd1	1.69492557746968	0.828957298038043	2.04464763321488	0.00113324703672719	FALSE
ENSMUSG00000047459	Dynlrb1	1.69492557746968	0.828957298038043	2.04464763321488	0.00113324703672719	FALSE
ENSMUSG00000099969	Gm28960	1.69492557746968	0.828957298038043	2.04464763321488	0.00113324703672719	FALSE
ENSMUSG00000034486	Gbx2	3.53776820216918	1.73501343348263	2.03904369493436	0.00099011455026259	FALSE
ENSMUSG00000085183	Wincr1	4.04563331451792	2.01353817536021	2.00921609732787	0.033867943101244	FALSE
ENSMUSG00000026785	Pkn3	4.78056835555794	2.39295419974469	1.99776843036444	0.00819259343300617	FALSE
ENSMUSG00000031555	Adam9	2.69932215453029	1.35198892619051	1.99655640829556	0.0270206122574357	FALSE
ENSMUSG00000045180	Shroom2	5.13901313625058	2.5923111008172	1.98240602165016	0.00657866651577902	FALSE
ENSMUSG00000037072	Selenof	3.04514854152526	1.5411864198364	1.9758469853689	0.0171998810091338	FALSE
ENSMUSG00000080779	Gm8731	3.04514854152526	1.54581593983674	1.96992957767461	0.0278471494901552	FALSE
ENSMUSG00000001143	Lman2l	2.12312142506835	1.08613509731335	1.95474893530286	0.0480825148478412	FALSE
ENSMUSG00000003848	Nob1	2.12312142506835	1.08613509731335	1.95474893530286	0.0480825148478412	FALSE
ENSMUSG00000032281	Acsbg1	2.12312142506835	1.08613509731335	1.95474893530286	0.0480825148478412	FALSE
ENSMUSG00000106874	Gm20186	2.12312142506835	1.08613509731335	1.95474893530286	0.0480825148478412	FALSE
ENSMUSG00000055026	Gabrg3	4.83884756956896	2.48765828774254	1.94514157889428	0.017134710883794	FALSE
ENSMUSG00000058498	Rnf207	4.96286070437437	2.57024492985945	1.93089018354596	0.0187896636674857	FALSE
ENSMUSG00000022113	Trim52	3.60733636839525	1.88475694282388	1.91395308669906	0.00458507257560818	FALSE
ENSMUSG00000092528	Nlrp1c-ps	2.58657703414631	1.35198892619051	1.91316436402663	0.00862677539313052	FALSE
ENSMUSG00000049130	C5ar1	3.6010237105234	1.88763610612131	1.90768956942804	0.0156184319485977	FALSE
ENSMUSG00000024968	Rcor2	3.58303301103413	1.88475694282388	1.9010583962438	0.0326350973845319	FALSE
ENSMUSG00000051118	Olfr77	6.62570227208874	3.48878173081076	1.89914496902304	0.0336792572109481	FALSE
ENSMUSG00000034863	Ano8	5.03100303742628	2.67597875297099	1.88006090550631	0.0433361059379907	FALSE
ENSMUSG00000023018	Smarcd1	5.01104803357465	2.67597875297099	1.87260381944781	0.00953247062181023	FALSE
ENSMUSG00000097307	Gm26834	3.79218892914329	2.03737961546256	1.86130699471159	0.000824035652046901	FALSE
ENSMUSG00000113596	Gm48452	3.98686904472707	2.16328168470146	1.84297268031337	0.0228544039624911	FALSE
ENSMUSG00000035547	Capn5	2.83386515087899	1.5411864198364	1.83875559400517	0.0192273595488448	FALSE
ENSMUSG00000022557	Bop1	4.76317198556682	2.5923111008172	1.83742297908043	0.0490570182868453	FALSE
ENSMUSG00000017288	Vps53	4.55768798023484	2.48515263059646	1.83396702646024	0.0371321267128618	FALSE
ENSMUSG00000027346	Gpcpd1	2.83386515087899	1.54581593983674	1.83324875740271	0.0334795628318159	FALSE
ENSMUSG00000070283	Ndufaf3	5.46863081171757	2.99119933189969	1.82824018225642	0.0124282944015203	FALSE
ENSMUSG00000000743	Chmp1a	8.68656648900582	4.76641268432915	1.82245371190061	0.00939582784416797	FALSE
ENSMUSG00000039585	Myo9a	6.84778760010816	3.75807048110831	1.8221551816369	0.0086452264098229	FALSE
ENSMUSG00000024575	Pde6a	7.6821629166741	4.21632696091359	1.82200360358428	0.00966310017937359	FALSE
ENSMUSG00000086748	Gm13261	3.65917622267232	2.01353817536021	1.8172867380663	0.0435293669221203	FALSE
ENSMUSG00000006649	Nphs1	8.87095547417269	4.91315191178525	1.80555285760528	0.00564379845190508	FALSE
ENSMUSG00000045659	Plekha7	3.13056015650063	1.73501343348263	1.80434346852103	0.0134203438664022	FALSE
ENSMUSG00000036098	Myrf	3.67078090864015	2.03737961546256	1.80171671532442	0.00347970397613311	FALSE
ENSMUSG00000000673	Haao	3.37541220661462	1.88475694282388	1.79090052935809	0.0338401968285715	FALSE
ENSMUSG00000024713	Pcsk5	8.81844964900043	4.94759044419044	1.78237260106184	0.00682179926831312	FALSE
ENSMUSG00000025402	Nab2	5.21534474512251	2.9313090237216	1.77918626215025	0.0306089390323831	FALSE
ENSMUSG00000004040	Stat3	5.73217022148255	3.23343436532032	1.77278075688253	0.00957943718839978	FALSE
ENSMUSG00000085779	Atcayos	3.73403641699436	2.11442945786711	1.76597824207434	0.0424808627227751	FALSE
ENSMUSG00000021662	Arhgef28	4.84656029319836	2.7474615890552	1.76401384918542	0.0138398434868127	FALSE
ENSMUSG00000044595	Dnd1	6.19328933752671	3.51986734953783	1.75952350543548	0.0107446636103065	FALSE
ENSMUSG00000024827	Gldc	4.14952138664061	2.35925056135757	1.75883030594804	0.0281106195842841	FALSE
ENSMUSG00000024943	Smc5	3.31470666420706	1.88475694282388	1.75869184449891	0.00662100317431286	FALSE
ENSMUSG00000034310	Tmem132d	8.25994598027929	4.70375417646193	1.75603266463475	0.0222802595359056	FALSE
ENSMUSG00000016918	Sulf1	3.31470666420706	1.88763610612131	1.75600935660108	0.0172138764276815	FALSE
ENSMUSG00000040043	Rbms2	5.30721917919509	3.02755285374931	1.75297325449584	0.0400026365498265	FALSE
ENSMUSG00000052133	Sema5b	7.69909046971859	4.40463079399454	1.74795364919481	0.00901817434432931	FALSE
ENSMUSG00000039307	Hexdc	6.031138862157	3.46735966565194	1.73940388183613	0.00844960280419114	FALSE
ENSMUSG00000025217	Btrc	8.02604448737853	4.62019996669085	1.73716387715726	0.00648253884560126	FALSE
ENSMUSG00000030126	Tmcc1	9.86164484003747	5.70291143088621	1.72922987837898	0.00734964201051832	FALSE
ENSMUSG00000089818	Gm15950	3.46127524733169	2.00869563475556	1.72314570084327	0.0384646892192809	FALSE
ENSMUSG00000026155	Smap1	3.71370394600255	2.16131830739425	1.71825868188749	0.0317726646630494	FALSE
ENSMUSG00000019494	Cops6	8.65025074474582	5.07103084546772	1.70581702386548	0.0166087005238457	FALSE
ENSMUSG00000097154	Gm26510	5.64624640321039	3.3299876064685	1.69557580101576	0.033249079887667	FALSE
ENSMUSG00000092094	Zfp804b	5.87718998238018	3.47122242198876	1.69311823556756	0.00956166800345984	FALSE
ENSMUSG00000045802	Hsf3	2.2873589224898	1.35198892619051	1.6918473799448	0.0236146938812908	FALSE
ENSMUSG00000027363	Usp8	7.35933202720408	4.37774638276941	1.681077747256	0.011491629541113	FALSE
ENSMUSG00000018199	Trove2	4.09913203301635	2.44098914459058	1.67929138156977	0.0494297755326503	FALSE
ENSMUSG00000092609	Gm20481	5.7086822300981	3.41871473810287	1.6698328662736	0.0231230473887566	FALSE
ENSMUSG00000064065	Ipcef1	9.16078724167853	5.48664463181565	1.6696520107312	0.00192063118624016	FALSE
ENSMUSG00000054582	Pabpc1l	3.14263066713931	1.88475694282388	1.66739307108257	0.00852111492432695	FALSE
ENSMUSG00000028886	Eya3	4.32109883868438	2.59339211085408	1.66619572127151	0.00978238996334485	FALSE
ENSMUSG00000022217	Emc9	8.42674294191551	5.07559608559188	1.66024695421224	0.00819459393213578	FALSE
ENSMUSG00000029291	Rufy3	4.85537981761802	2.9313090237216	1.65638620095183	0.0402382513046592	FALSE
ENSMUSG00000020536	Llgl1	5.26500648261989	3.1922264618101	1.64932110726081	0.0115158980147294	FALSE
ENSMUSG00000043633	Fam221b	8.48806145413933	5.15048745112992	1.6480112872185	0.00107472305277147	FALSE
ENSMUSG00000085589	A430078I02Rik	4.81459073985589	2.92332767206076	1.64695555201375	0.0142928508140168	FALSE
ENSMUSG00000031709	Tbc1d9	7.81368165440596	4.74469367364971	1.6468253151516	0.0328754416997485	FALSE
ENSMUSG00000102047	2010010A06Rik	3.53799641746838	2.16328168470146	1.63547652739298	0.0184795658295083	FALSE
ENSMUSG00000013367	Iglon5	2.83446986978554	1.73501343348263	1.63368756407609	0.0160942022198586	FALSE
ENSMUSG00000091367	Gm17711	6.59224538957893	4.03671928122624	1.63307005771687	0.0440834636835587	FALSE
ENSMUSG00000044005	Gls2	4.36246778210876	2.67597875297099	1.63023259331389	0.0162980282787634	FALSE
ENSMUSG00000086938	4930481A15Rik	7.22277171428374	4.43323743925156	1.6292318679649	0.00640875198507572	FALSE
ENSMUSG00000085213	Gm13091	3.89607700126598	2.39295419974469	1.62814524476969	0.0100044537258057	FALSE
ENSMUSG00000046756	Mrps7	5.64624640321039	3.48037142752398	1.62231144600198	0.0402578094108246	TRUE
ENSMUSG00000021519	Mterf3	3.30521487799306	2.03737961546256	1.62228720308593	0.0125573477207895	FALSE
ENSMUSG00000087402	Gm11867	4.05516329975143	2.50011266996543	1.62199221997763	0.00280315967871792	FALSE
ENSMUSG00000091315	Gm17214	4.04563331451792	2.50011266996543	1.61818039767538	0.0204760456761028	FALSE
ENSMUSG00000026239	Pde6d	6.01268820422661	3.72344114706321	1.61482026081411	0.0323029170570443	FALSE
ENSMUSG00000026502	Desi2	4.60050854055102	2.84991576705578	1.61426123316752	0.0101841201488125	FALSE
ENSMUSG00000005045	Chd5	4.70703647216692	2.9313090237216	1.60577968207216	0.0487858935229829	FALSE
ENSMUSG00000028879	Stx12	3.78255704872675	2.35925056135757	1.60328754846207	0.0472222024002592	FALSE
ENSMUSG00000109739	Gm17949	7.4344166429657	4.64445416545175	1.60070836703856	0.0048704793681392	FALSE
ENSMUSG00000032207	Lipc	6.05636206603974	3.78662744884458	1.59940795545855	0.0154895420168885	FALSE
ENSMUSG00000058174	Gm5148	10.3441342514119	6.47720012771067	1.59700704740583	0.00746849410377871	FALSE
ENSMUSG00000026201	Stk16	8.73929985360709	5.48042896271169	1.59463792215326	0.0234896894195131	FALSE
ENSMUSG00000034656	Cacna1a	7.4443540541028	4.66932374033748	1.59431096837264	0.0416707752835413	FALSE
ENSMUSG00000046634	Pkd1l1	5.15708685704817	3.2352110258732	1.59404960474139	0.0210572680509719	FALSE
ENSMUSG00000041997	Tlk1	8.36373110742696	5.24696754991386	1.59401235625409	0.0152380845216715	FALSE
ENSMUSG00000074776	Gm10754	2.45288575489227	1.5411864198364	1.59155681838453	0.0294318278235088	FALSE
ENSMUSG00000039457	Ppl	3.79218892914329	2.39437884685389	1.58378818545196	0.0114754766259559	FALSE
ENSMUSG00000005683	Cs	5.4113592031963	3.4190584605396	1.58270449764181	0.0440013921558105	FALSE
ENSMUSG00000047507	Baiap3	5.22031066430201	3.30062263302023	1.58161390886579	0.0333428797548932	FALSE
ENSMUSG00000093482	Gm20619	4.23030679522329	2.68559054170585	1.57518680883358	0.0167045982571312	FALSE
ENSMUSG00000022216	Psme1	3.76306429479502	2.39437884685389	1.5716244318394	0.0468978067713533	FALSE
ENSMUSG00000038384	Setd1b	8.3069364466839	5.28655000982483	1.57133412740744	0.00363454427058999	FALSE
ENSMUSG00000031576	Kcnu1	2.12312142506835	1.35198892619051	1.57036894603172	0.00234340077589579	FALSE
ENSMUSG00000047656	Trpt1	6.12402309678088	3.90232768792756	1.56932569136274	0.0313371016198542	FALSE
ENSMUSG00000031397	Tktl1	3.39170708110561	2.16131830739425	1.56927698687509	0.0114758752288332	FALSE
ENSMUSG00000029781	Fkbp9	4.90215715768147	3.12503819411019	1.56867111797886	0.0131435166776614	FALSE
ENSMUSG00000020169	Best3	2.72112003049501	1.73501343348263	1.56835675043334	0.00184644524731687	FALSE
ENSMUSG00000084828	Gm12367	2.72112003049501	1.73501343348263	1.56835675043334	0.00184644524731687	FALSE
ENSMUSG00000021271	Zfp839	7.05449801334951	4.50345130522178	1.56646481447901	0.00749519109726804	FALSE
ENSMUSG00000097703	Gm26623	4.74045025791022	3.02755285374931	1.56576961225951	0.0471397015796871	FALSE
ENSMUSG00000056880	Gadl1	9.93869922745752	6.36604810197866	1.56120391618914	0.00717956512749109	FALSE
ENSMUSG00000026958	Dpp7	3.87945577121726	2.48515263059646	1.56105332262275	0.0414135429867625	FALSE
ENSMUSG00000030921	Trim30a	12.1118220867608	7.7590742100808	1.56098804558729	0.00444074286631528	FALSE
ENSMUSG00000041966	Dcaf17	4.54013721573905	2.92332767206076	1.55307161052478	0.00511698935754584	FALSE
ENSMUSG00000074867	Zfp808	6.15122473233382	3.96155261665209	1.55273079208329	0.0227671704218162	FALSE
ENSMUSG00000086503	Xist	7.85175955876968	5.06051740492889	1.55157248369943	0.017119908342481	FALSE
ENSMUSG00000063623	C230062I16Rik	8.53407051601743	5.50306114489981	1.55078606094114	0.0231643689369912	FALSE
ENSMUSG00000105509	C130013H08Rik	4.62889919777987	2.99119933189969	1.54750609510202	0.0267031260615942	FALSE
ENSMUSG00000079264	Gm11077	7.76792092718497	5.05117094489102	1.53784558312005	0.0118460531126711	FALSE
ENSMUSG00000017781	Pitpna	8.75823876405547	5.71702492426158	1.53195742192548	0.0137018071337582	FALSE
ENSMUSG00000046111	Cep295	6.93141628260552	4.52580655466564	1.53153171680746	0.032768496149982	FALSE
ENSMUSG00000044017	Adgrd1	10.7437295329221	7.01994051756236	1.53045877041888	0.00488325391759432	FALSE
ENSMUSG00000096969	4930535I16Rik	3.79218892914329	2.48765828774254	1.52440105935312	0.0329767588119105	FALSE
ENSMUSG00000020121	Srgap1	4.42749156699366	2.9073670571637	1.5228526291802	0.0319368842049849	FALSE
ENSMUSG00000085936	2610307P16Rik	4.67744091119594	3.07675242605942	1.52025261167556	0.0469602070634878	FALSE
ENSMUSG00000064352	mt-Ts1	6.25571567146814	4.11654985567666	1.51965016598587	0.0291630886293913	FALSE
ENSMUSG00000026601	Axdnd1	10.7261866485243	7.06847440471403	1.51746841459465	0.00424531886325374	FALSE
ENSMUSG00000053929	Cyhr1	4.54689062788747	2.99742296920476	1.51693327054666	0.00110503762808172	FALSE
ENSMUSG00000036391	Sec24a	6.23120980621936	4.11132338627706	1.51562142423973	0.0104273657547253	TRUE
ENSMUSG00000029407	Uso1	6.96602938982223	4.60129527580584	1.51392792078579	0.0072285939532353	FALSE
ENSMUSG00000077200	Gm25613	3.46076778527062	2.28722037663314	1.51308890941457	0.0116619848902064	FALSE
ENSMUSG00000092395	Gm20463	6.06601850065366	4.01164118604586	1.51210395430024	0.000658637334256352	FALSE
ENSMUSG00000021039	Snw1	7.08963598975092	4.70487929013827	1.50686883818917	0.014556149805428	FALSE
ENSMUSG00000006390	Elovl1	6.03527552755745	4.00859696229722	1.50558302177099	0.0301026545624232	FALSE
ENSMUSG00000059820	AU019823	6.79775212285479	4.51603695175694	1.50524723235716	0.036009944798472	FALSE
ENSMUSG00000053754	Chd8	3.30521487799306	4.96256246718817	-1.50143414282386	0.00810392978680498	FALSE
ENSMUSG00000020914	Top2a	3.04514854152526	4.57690771970818	-1.50301624281871	0.00646769930690161	FALSE
ENSMUSG00000048874	Phf3	2.58657703414631	3.89594094696287	-1.50621493020745	0.013125329517681	FALSE
ENSMUSG00000036057	Ptpn23	2.93240342114127	4.44165133956091	-1.51467949721333	0.0332543701623995	FALSE
ENSMUSG00000024164	C3	2.72112003049501	4.12788288005348	-1.5169793444586	0.0354316272538237	FALSE
ENSMUSG00000004099	Dnmt1	3.0172103172101	4.58296410832999	-1.51894088462739	0.0414342451364687	TRUE
ENSMUSG00000021676	Iqgap2	3.73403641699436	5.67375440853656	-1.51946948956206	0.000246533211492105	FALSE
ENSMUSG00000020798	Spns3	2.83386515087899	4.3100077267507	-1.52089372545262	0.029850251055323	FALSE
ENSMUSG00000034354	Mtmr3	2.83386515087899	4.31158438691654	-1.52145008931677	0.0390058680227323	FALSE
ENSMUSG00000057329	Bcl2	3.52471978757658	5.36616139220255	-1.52243631142436	0.0228019853025361	TRUE
ENSMUSG00000063316	Rpl27	5.81353140029493	8.85210443267577	-1.52267250714887	0.015261094167917	TRUE
ENSMUSG00000058756	Thra	2.69932215453029	4.11106023041629	-1.52299725452061	0.0243925479918815	FALSE
ENSMUSG00000028455	Stoml2	2.42105020174384	3.69770072096377	-1.52731270020769	0.0475481998906511	FALSE
ENSMUSG00000004568	Arhgef18	2.69932215453029	4.12698129297751	-1.5288954251167	0.0375170883767747	FALSE
ENSMUSG00000032624	Eml4	2.93240342114127	4.4849435865436	-1.52944289800279	0.0372900268899405	FALSE
ENSMUSG00000048109	Rbm15	1.69492557746968	2.5923111008172	-1.52945423402437	0.00359296131160075	FALSE
ENSMUSG00000055322	Tns1	2.2873589224898	3.49915993135528	-1.52978174826469	0.0388228409323548	FALSE
ENSMUSG00000026341	Actr3	3.27793008100057	5.01675140545736	-1.53046321351858	0.0395769295324896	FALSE
ENSMUSG00000023118	Sympk	2.58657703414631	3.96057938717439	-1.53120488386365	0.0207513983366943	FALSE
ENSMUSG00000064138	Fam172a	3.04469711578357	4.67459386873296	-1.53532311785631	0.0126303049603132	FALSE
ENSMUSG00000030842	Lamtor1	2.28864825747082	3.51383504113489	-1.53533205885383	0.0448418305295351	FALSE
ENSMUSG00000025203	Scd2	3.67078090864015	5.650940905545	-1.53943835009167	0.00200861910788964	FALSE
ENSMUSG00000085438	1700020I14Rik	2.79680428014434	4.32077102218516	-1.54489574149327	0.0482757324449188	FALSE
ENSMUSG00000092593	Gm20492	3.04514854152526	4.7115264710631	-1.54722385683793	0.00978638076071332	FALSE
ENSMUSG00000031701	Dnaja2	2.58742875124097	4.00814147191628	-1.54908283754438	0.0135296408981474	TRUE
ENSMUSG00000009681	Bcr	3.0172103172101	4.68062509137738	-1.55130885794709	0.0310728870853392	FALSE
ENSMUSG00000030662	Ipo5	3.37541220661462	5.23809445382827	-1.55183845207511	0.0279168335844366	FALSE
ENSMUSG00000029655	N4bp2l2	3.87945577121726	6.02893709207261	-1.55406774754411	0.0164193385307081	FALSE
ENSMUSG00000020721	Helz	2.70077859053149	4.19830481917922	-1.55447945044359	0.0354621279881413	FALSE
ENSMUSG00000030811	Fbxl19	2.12312142506835	3.30062263302023	-1.55460850898529	0.011306691606697	FALSE
ENSMUSG00000076258	Gm23935	7.19663542416806	11.1949578711908	-1.55558218686407	0.0380103769112124	FALSE
ENSMUSG00000000628	Hk2	2.2873589224898	3.5688110875116	-1.56023221909875	0.0134966746652278	FALSE
ENSMUSG00000001924	Uba1	3.85488534308791	6.01562841453482	-1.56052071051122	0.0471061658859908	FALSE
ENSMUSG00000033671	Cep350	3.04514854152526	4.76116702420847	-1.56352537791923	0.02600205327331	FALSE
ENSMUSG00000022346	Myc	2.42105020174384	3.78662744884458	-1.56404334206582	0.0387234330455061	FALSE
ENSMUSG00000061477	Rps7	3.81829751358207	5.97668038794441	-1.56527362435346	0.0494317634316924	TRUE
ENSMUSG00000070639	Lrrc8b	1.91011369683522	2.99742296920476	-1.56923798524195	0.0448431555737113	FALSE
ENSMUSG00000026313	Hdac4	2.93240342114127	4.62313277057289	-1.57656778642469	0.0188404964689621	FALSE
ENSMUSG00000078671	Chd2	2.93134727649305	4.62462706589288	-1.57764557716465	0.0121923247726007	FALSE
ENSMUSG00000003778	Brd8	1.69492557746968	2.67404968405023	-1.57767970440463	0.0181076022218234	FALSE
ENSMUSG00000076431	Sox4	1.69492557746968	2.67404968405023	-1.57767970440463	0.0181076022218234	FALSE
ENSMUSG00000028524	Sgip1	2.70077859053149	4.26352662175656	-1.57862870977422	0.0354612663486014	FALSE
ENSMUSG00000052139	Babam2	2.83446986978554	4.48165029370523	-1.58112468983286	0.00875703767653312	FALSE
ENSMUSG00000024983	Vti1a	3.39170708110561	5.36517903120139	-1.58185211838885	0.010841227366785	FALSE
ENSMUSG00000002477	Snrpd1	2.83446986978554	4.4849435865436	-1.58228656241914	0.0209153454709687	FALSE
ENSMUSG00000006169	Clint1	3.59985092154577	5.69652461888884	-1.58243347934052	0.0498428889882411	FALSE
ENSMUSG00000036330	Slc18a1	2.94721499016952	4.66791931287556	-1.58384078814931	0.00029496492246947	FALSE
ENSMUSG00000037742	Eef1a1	3.0172103172101	4.784097069423	-1.58560278086503	0.02829751986697	FALSE
ENSMUSG00000022897	Dyrk1a	3.49716997031707	5.54635861103214	-1.58595626123636	0.0326387494712922	FALSE
ENSMUSG00000019982	Myb	4.16365410041469	6.60986316664949	-1.58751495855315	0.0267077152079458	FALSE
ENSMUSG00000028868	Wasf2	3.39142783434376	5.38796001342865	-1.5886995910297	0.0108628148778173	FALSE
ENSMUSG00000037805	Rpl10a	4.19634469683679	6.67081784928789	-1.58967347327696	0.00164659499259656	TRUE
ENSMUSG00000025571	Tnrc6c	3.22849370785636	5.13508463257246	-1.59055122829464	0.00112129205053546	FALSE
ENSMUSG00000030880	Polr3e	3.01861637749196	4.80176306898342	-1.59071656298804	0.0373570949116416	FALSE
ENSMUSG00000097672	Gm26609	2.70077859053149	4.30030737864764	-1.59224728518059	0.0423491233653638	FALSE
ENSMUSG00000069518	Gm10271	3.04514854152526	4.85051688361896	-1.59286708594827	0.0126868383910536	FALSE
ENSMUSG00000041712	Ubr7	2.69932215453029	4.30930732593296	-1.59644054293431	0.026791271871304	FALSE
ENSMUSG00000018925	Heatr9	1.08327075869848	1.73501343348263	-1.60164337452181	0.00343683258677857	FALSE
ENSMUSG00000034112	Atp2c2	1.08327075869848	1.73501343348263	-1.60164337452181	0.00343683258677857	FALSE
ENSMUSG00000055485	Soga1	1.08327075869848	1.73501343348263	-1.60164337452181	0.00343683258677857	FALSE
ENSMUSG00000075273	Ttc30b	1.08327075869848	1.73501343348263	-1.60164337452181	0.00343683258677857	FALSE
ENSMUSG00000105736	Gm42456	2.12312142506835	3.41072756940977	-1.60646844270811	0.00770306999019289	FALSE
ENSMUSG00000025579	Gaa	2.70077859053149	4.34102844842123	-1.60732481501453	0.0307901983601386	FALSE
ENSMUSG00000015749	Anp32e	3.16327143827367	5.10388152760188	-1.6134820002634	0.0495749854632892	FALSE
ENSMUSG00000057789	Bak1	2.45288575489227	3.96057938717439	-1.61466117175455	0.0123338065312102	TRUE
ENSMUSG00000019726	Lyst	2.42105020174384	3.91748550191512	-1.61809346171071	0.0499942325014795	FALSE
ENSMUSG00000025823	Pdia4	2.45288575489227	3.97028876567049	-1.61861952100777	0.0155448789173232	TRUE
ENSMUSG00000020166	Cnot2	2.2873589224898	3.70307629207863	-1.61893101063816	0.0100647479879916	FALSE
ENSMUSG00000109599	Gm31812	2.12312142506835	3.45629805433376	-1.62793235164234	0.0138704140323305	FALSE
ENSMUSG00000039449	Prpf18	3.92342450448217	6.39084083265953	-1.62889354067054	0.0243230708910633	FALSE
ENSMUSG00000024974	Smc3	2.45288575489227	4.00124329575076	-1.63123915892548	0.00685070077279757	FALSE
ENSMUSG00000035929	H2-Q4	1.69492557746968	2.76732912493887	-1.6327142393297	0.00162821206917369	FALSE
ENSMUSG00000029920	Smarcad1	2.12312142506835	3.47815719402147	-1.63822810742419	0.0464725342643792	FALSE
ENSMUSG00000019659	Ccdc12	1.90793330570281	3.13123726412452	-1.64116704434334	0.0254907591904884	FALSE
ENSMUSG00000021494	Ddx41	2.2873589224898	3.75807048110831	-1.64297366895862	0.0343967628092492	FALSE
ENSMUSG00000021000	Mia2	3.0172103172101	4.96215912104686	-1.6446182398167	0.0496860219453329	FALSE
ENSMUSG00000030888	Rrp8	3.20728132663733	5.28186774073432	-1.64683643335775	0.0136716472955994	FALSE
ENSMUSG00000112346	Gm48768	2.28864825747082	3.78683408591428	-1.65461602653573	0.0184240896212104	FALSE
ENSMUSG00000045482	Trrap	2.69932215453029	4.48157141271624	-1.66025807819744	0.015591593512023	FALSE
ENSMUSG00000052296	Ppp6r1	2.79871214188723	4.64659791799671	-1.6602628932261	0.037506114920333	FALSE
ENSMUSG00000070031	Sp140	2.93240342114127	4.87122611728423	-1.66117188452481	0.0196060075989151	FALSE
ENSMUSG00000025790	Slco3a1	3.45184195789569	5.74646930272409	-1.66475446234718	0.0413833578889046	FALSE
ENSMUSG00000026944	Abca2	2.58742875124097	4.32284590622437	-1.67071108881784	0.00995852507473247	FALSE
ENSMUSG00000027893	Ahcyl1	2.2873589224898	3.82729135742095	-1.6732360277131	0.00943125027085621	TRUE
ENSMUSG00000021728	Emb	2.93240342114127	4.91081171594622	-1.67467125448754	0.0137829609523004	FALSE
ENSMUSG00000085891	Gm14634	1.69492557746968	2.84074102994385	-1.67602699947731	0.00974500183303731	FALSE
ENSMUSG00000061751	Kalrn	1.69492557746968	2.84227248096676	-1.67693055007756	0.0291742423822367	FALSE
ENSMUSG00000044252	Osbpl1a	2.58657703414631	4.34160295904902	-1.6785129156155	0.0183023947073414	FALSE
ENSMUSG00000016319	Slc25a5	3.0172103172101	5.07252367364089	-1.68119658238848	0.0307172255413965	FALSE
ENSMUSG00000060802	B2m	3.27793008100057	5.51135446838755	-1.68135205211736	0.0243281693289039	FALSE
ENSMUSG00000038324	Trpc4ap	1.69492557746968	2.84991576705578	-1.68144006140397	0.00169428558177368	FALSE
ENSMUSG00000097526	Gm26847	2.79680428014434	4.70904763924712	-1.68372441099242	0.0331602818919414	FALSE
ENSMUSG00000039982	Dtx4	2.83386515087899	4.77948715145345	-1.68656125009017	0.021325334155833	FALSE
ENSMUSG00000048058	Ldlrad3	3.22884362349	5.45253872264242	-1.68869705642445	0.0116466987388239	FALSE
ENSMUSG00000030180	Kdm5a	2.58742875124097	4.37555035781888	-1.6910805198869	0.00794726097201331	FALSE
ENSMUSG00000028463	Car9	3.01861637749196	5.10867394767243	-1.69238926342704	0.0336096659073576	FALSE
ENSMUSG00000106959	Gm42548	1.91011369683522	3.23343436532032	-1.6927968061156	0.0485233094462315	FALSE
ENSMUSG00000025130	P4hb	3.13136149787595	5.30121600742615	-1.69294283365943	0.0136118527958731	TRUE
ENSMUSG00000110181	Gm45508	1.90793330570281	3.24845867157106	-1.70260598830232	0.0230362533970453	FALSE
ENSMUSG00000063888	Rpl7l1	2.83386515087899	4.83547443833037	-1.70631776068474	0.00315271766947749	FALSE
ENSMUSG00000090862	Rps13	4.14364500987188	7.07485671925023	-1.70739933136043	0.0357583642809288	TRUE
ENSMUSG00000111435	Gm47358	1.69492557746968	2.9073670571637	-1.7153361161167	0.0213336590738175	FALSE
ENSMUSG00000090336	4932443I19Rik	1.69492557746968	2.90946074866667	-1.71657138657978	0.0451940604112755	FALSE
ENSMUSG00000017146	Brca1	1.90793330570281	3.28207929286939	-1.72022747496427	0.0469883707272376	FALSE
ENSMUSG00000012848	Rps5	3.13136149787595	5.39093370477164	-1.72159417187329	0.0146879295853178	TRUE
ENSMUSG00000086409	Gm13898	2.79680428014434	4.81534319306405	-1.72173048620175	0.0262205741537063	FALSE
ENSMUSG00000079426	Arpc4	3.14263066713931	5.42985048049955	-1.72780420469908	0.0180281306162711	FALSE
ENSMUSG00000027176	Cstf3	2.12312142506835	3.67093346317731	-1.7290266208204	0.0269732300993967	FALSE
ENSMUSG00000016619	Nup50	2.58742875124097	4.47974894223782	-1.73135161309825	0.00701091547431856	FALSE
ENSMUSG00000022940	Pigp	1.91011369683522	3.31031856689274	-1.73304791875869	0.03170455086494	FALSE
ENSMUSG00000022614	Lmf2	1.08327075869848	1.88475694282388	-1.73987613686569	0.0200436729046773	FALSE
ENSMUSG00000038347	Tcte2	1.08327075869848	1.88475694282388	-1.73987613686569	0.0200436729046773	FALSE
ENSMUSG00000043991	Pura	1.08327075869848	1.88475694282388	-1.73987613686569	0.0200436729046773	FALSE
ENSMUSG00000044056	Efcab9	1.08327075869848	1.88475694282388	-1.73987613686569	0.0200436729046773	FALSE
ENSMUSG00000028854	Slc9a1	2.12312142506835	3.69840172396877	-1.74196429855617	0.0124274410479942	FALSE
ENSMUSG00000033545	Znrf1	2.45288575489227	4.27504146487374	-1.74286203764166	0.0302697587394207	FALSE
ENSMUSG00000074305	Peak1	5.89181307409235	10.3655581371219	-1.75931551235081	0.00638265268234411	FALSE
ENSMUSG00000004085	Map3k20	2.94721499016952	5.18985020995408	-1.76093370428181	0.00815757022655029	FALSE
ENSMUSG00000021484	Lman2	2.2873589224898	4.03239464057194	-1.76290419528154	0.026516757925567	TRUE
ENSMUSG00000020315	Sptbn1	3.01861637749196	5.32337544731176	-1.76351506173657	0.0198627142845045	FALSE
ENSMUSG00000039763	Dnajc28	2.53654109311004	4.47617026129821	-1.76467484538561	0.0480833179704909	FALSE
ENSMUSG00000097505	Gm26540	1.69492557746968	2.99119933189969	-1.76479685696005	0.0199540784847359	FALSE
ENSMUSG00000039377	Hlx	1.90793330570281	3.39483804549329	-1.7793274195414	0.0365537627774752	FALSE
ENSMUSG00000047409	Ctdspl	2.2873589224898	4.07960226378878	-1.78354268045879	0.00829920004680436	FALSE
ENSMUSG00000057841	Rpl32	3.95464559868089	7.06342386789183	-1.78610793094782	0.00752302534045658	TRUE
ENSMUSG00000035863	Palm	1.90793330570281	3.4190584605396	-1.79202200114649	0.020090796462972	FALSE
ENSMUSG00000020167	Tcf3	1.69492557746968	3.05094289696619	-1.80004534566106	0.0133923090531563	FALSE
ENSMUSG00000040640	Erc2	1.69492557746968	3.05265934074017	-1.80105804131967	0.0315676438523333	FALSE
ENSMUSG00000026547	Tagln2	2.70077859053149	4.86789921918654	-1.80240588260461	0.0166779739203847	FALSE
ENSMUSG00000020715	Ern1	3.01861637749196	5.46144492771738	-1.8092543883483	0.0180345782074486	TRUE
ENSMUSG00000034297	Med13	2.28864825747082	4.19040862624544	-1.83095353887026	0.0168175052023874	FALSE
ENSMUSG00000038022	Mindy4	1.90793330570281	3.5006967166332	-1.83481084279499	0.045263313937167	FALSE
ENSMUSG00000027642	Rpn2	3.0172103172101	5.55604945267116	-1.84145249039471	0.0153455926728176	TRUE
ENSMUSG00000071379	Hpcal1	1.91011369683522	3.52016615996253	-1.84290922880399	0.0237663659003878	FALSE
ENSMUSG00000105449	Gm43379	1.69492557746968	3.13123726412452	-1.84741873374704	0.00114984936649772	FALSE
ENSMUSG00000026377	Nifk	2.42319125381951	4.48326283632866	-1.85014815865731	0.0455655593894396	FALSE
ENSMUSG00000062328	Rpl17	1.91011369683522	3.56543783446182	-1.86661026533092	0.0202285216477687	TRUE
ENSMUSG00000100755	Rps23-ps1	2.42105020174384	4.52667322788415	-1.86971473149283	0.0404553688342808	FALSE
ENSMUSG00000020843	Timm22	1.90793330570281	3.57792539948869	-1.8752885065711	0.0389793930120446	FALSE
ENSMUSG00000039987	Phtf2	1.69492557746968	3.18270334198731	-1.87778353474298	0.0231517112201122	FALSE
ENSMUSG00000097091	4930526L06Rik	1.69492557746968	3.18270334198731	-1.87778353474298	0.0231517112201122	FALSE
ENSMUSG00000060126	Tpt1	2.83386515087899	5.32553287537179	-1.87924710310226	0.00605745924903923	FALSE
ENSMUSG00000003299	Mrpl4	1.08327075869848	2.03737961546256	-1.8807667419274	0.00184023781068512	TRUE
ENSMUSG00000021831	Ero1l	1.08327075869848	2.03737961546256	-1.8807667419274	0.00184023781068512	TRUE
ENSMUSG00000026336	Slco6d1	1.08327075869848	2.03737961546256	-1.8807667419274	0.00184023781068512	FALSE
ENSMUSG00000037759	Ptger2	1.08327075869848	2.03737961546256	-1.8807667419274	0.00184023781068512	FALSE
ENSMUSG00000053253	Ndfip2	1.08327075869848	2.03737961546256	-1.8807667419274	0.00184023781068512	FALSE
ENSMUSG00000079316	Rab9	1.91011369683522	3.59624929910412	-1.88274096199749	0.029802490291552	FALSE
ENSMUSG00000026924	Sec16a	1.69492557746968	3.19269727296499	-1.88367991810667	0.00516266197595292	FALSE
ENSMUSG00000061540	Orm2	1.91011369683522	3.61438157243558	-1.8922337337427	0.0183633404927495	FALSE
ENSMUSG00000058301	Upf1	2.12312142506835	4.03151252392944	-1.89886102430512	0.00683039489670711	FALSE
ENSMUSG00000024381	Bin1	1.69492557746968	3.2352110258732	-1.90876287954954	0.032086572232093	FALSE
ENSMUSG00000041040	Fam117b	1.69492557746968	3.2352110258732	-1.90876287954954	0.032086572232093	FALSE
ENSMUSG00000033306	Lpp	1.91011369683522	3.66021441505711	-1.91622855808089	0.0181124157071855	FALSE
ENSMUSG00000020941	Map3k14	1.69492557746968	3.25368647065058	-1.91966332557677	0.000993982732160134	FALSE
ENSMUSG00000022439	Parvg	2.07217080312427	4.00200988815876	-1.93131274802484	0.044514389187927	FALSE
ENSMUSG00000021377	Dek	2.28864825747082	4.42283771164215	-1.93251090341415	0.0220254081607424	FALSE
ENSMUSG00000026669	Mcm10	2.12312142506835	4.11106023041629	-1.93632836156978	0.000186788779248023	FALSE
ENSMUSG00000017210	Med24	1.91011369683522	3.72479312692632	-1.95003738944847	0.0412280470848697	FALSE
ENSMUSG00000021326	Trim27	1.69492557746968	3.31031856689274	-1.95307605885247	0.00409959366167939	FALSE
ENSMUSG00000036644	Tbc1d9b	1.69492557746968	3.32764977779338	-1.96330141100422	0.0294433012350003	FALSE
ENSMUSG00000021115	Vrk1	2.58742875124097	5.09383501903163	-1.96868610066598	0.00595328381381936	FALSE
ENSMUSG00000019370	Calm3	2.63127744774188	5.19275013330639	-1.97347115096613	0.0383131476651528	FALSE
ENSMUSG00000000787	Ddx3x	2.12312142506835	4.19049044398211	-1.97374035912581	0.0226860009531165	FALSE
ENSMUSG00000028771	Ptpn12	1.69492557746968	3.35078079106681	-1.97694862571436	0.0246895943706838	FALSE
ENSMUSG00000017561	Crlf3	2.07564052923769	4.11106023041629	-1.9806224500377	0.0365302962005548	FALSE
ENSMUSG00000025154	Arhgap19	1.69492557746968	3.36208264186071	-1.98361667706961	0.00155565487084128	FALSE
ENSMUSG00000030220	Arhgdib	2.12312142506835	4.23550302316266	-1.99494149187737	0.00267546555529213	FALSE
ENSMUSG00000025428	Atp5a1	1.08327075869848	2.16131830739425	-1.99517829687475	0.00642482953470825	FALSE
ENSMUSG00000052698	Tln2	1.08327075869848	2.16131830739425	-1.99517829687475	0.00642482953470825	FALSE
ENSMUSG00000082542	Gm13311	1.08327075869848	2.16131830739425	-1.99517829687475	0.00642482953470825	FALSE
ENSMUSG00000097911	Gm26691	1.08327075869848	2.16131830739425	-1.99517829687475	0.00642482953470825	FALSE
ENSMUSG00000034343	Ube2f	1.38685688058814	2.76732912493887	-1.9953963265231	0.0418612549307733	FALSE
ENSMUSG00000022019	Tdrd3	1.38685688058814	2.76817718382276	-1.99600782356779	0.0482962499607366	FALSE
ENSMUSG00000023795	Pisd-ps2	1.08327075869848	2.16328168470146	-1.99699074984779	0.0225202448262027	FALSE
ENSMUSG00000040842	Szrd1	1.08327075869848	2.16328168470146	-1.99699074984779	0.0225202448262027	FALSE
ENSMUSG00000040997	Abhd4	1.08327075869848	2.16328168470146	-1.99699074984779	0.0225202448262027	FALSE
ENSMUSG00000056209	Npm3	1.08327075869848	2.16328168470146	-1.99699074984779	0.0225202448262027	FALSE
ENSMUSG00000056870	Gulp1	1.08327075869848	2.16328168470146	-1.99699074984779	0.0225202448262027	FALSE
ENSMUSG00000107354	Gm43040	1.69492557746968	3.41096892632156	-2.01245940922888	0.0434139928865913	FALSE
ENSMUSG00000040314	Ctsg	2.58657703414631	5.24089790724803	-2.02619053600999	0.00183710964037043	FALSE
ENSMUSG00000063952	Brpf3	1.69492557746968	3.43769992251481	-2.02823060092518	0.0219039486463138	FALSE
ENSMUSG00000030102	Itpr1	2.72112003049501	5.53015744417374	-2.03230926317048	0.0042700392012044	FALSE
ENSMUSG00000021311	Mtr	1.91011369683522	3.90197552149414	-2.04279751930953	0.0137265841059396	TRUE
ENSMUSG00000035885	Cox8a	1.69492557746968	3.47122242198876	-2.04800875515188	0.000787201988727196	FALSE
ENSMUSG00000026037	Orc2	1.38685688058814	2.84074102994385	-2.04833034302656	0.0426164920825408	FALSE
ENSMUSG00000053483	Usp21	1.38685688058814	2.84074102994385	-2.04833034302656	0.0426164920825408	FALSE
ENSMUSG00000035161	Ints6	1.69492557746968	3.47815719402147	-2.0521002457311	0.0276125647480998	FALSE
ENSMUSG00000029621	Arpc1a	1.38685688058814	2.84991576705578	-2.05494583251242	0.0376856724421689	FALSE
ENSMUSG00000041930	Fam222a	1.91011369683522	3.93710829208647	-2.06119054515429	0.0187975767562022	FALSE
ENSMUSG00000037300	Ttc13	1.69492557746968	3.51293015057592	-2.07261616514177	0.00315712032247906	FALSE
ENSMUSG00000056493	Foxk1	1.69492557746968	3.51293015057592	-2.07261616514177	0.00315712032247906	FALSE
ENSMUSG00000067274	Rplp0	1.69492557746968	3.51383504113489	-2.07315004731984	0.0111830490205016	TRUE
ENSMUSG00000035455	Fignl1	1.69492557746968	3.51986734953783	-2.07670908760051	0.000110262850618998	FALSE
ENSMUSG00000035086	Becn1	2.42105020174384	5.03131495444648	-2.07815391470301	0.0239696158661657	FALSE
ENSMUSG00000049922	Slc35c1	1.69492557746968	3.54136062520957	-2.08939004301085	0.0311228199291639	FALSE
ENSMUSG00000029310	Nudt9	1.08327075869848	2.2670521305058	-2.09278438682273	0.025284322613176	FALSE
ENSMUSG00000056004	9330182L06Rik	1.08327075869848	2.27044015492221	-2.09591197462957	0.0486185930851275	FALSE
ENSMUSG00000042903	Foxo4	1.39133945558002	2.92332767206076	-2.10108874605449	0.0419229874798839	FALSE
ENSMUSG00000022637	Cblb	1.69492557746968	3.5688110875116	-2.10558571712593	0.000715285285892543	FALSE
ENSMUSG00000057375	Yipf1	1.38685688058814	2.92332767206076	-2.10787984901587	0.0339604629153339	FALSE
ENSMUSG00000031246	Sh3bgrl	1.08327075869848	2.28722037663314	-2.11140230479513	0.0012630208237677	FALSE
ENSMUSG00000036686	Cc2d1a	1.08327075869848	2.28722037663314	-2.11140230479513	0.0012630208237677	FALSE
ENSMUSG00000046709	Mapk10	1.08327075869848	2.28722037663314	-2.11140230479513	0.0012630208237677	TRUE
ENSMUSG00000050663	Trhde	1.08327075869848	2.28722037663314	-2.11140230479513	0.0012630208237677	FALSE
ENSMUSG00000060206	Zfp462	1.08327075869848	2.28722037663314	-2.11140230479513	0.0012630208237677	FALSE
ENSMUSG00000114871	AC238811.1	2.20586208237831	4.68565114793681	-2.12418137351763	0.0417948549748739	FALSE
ENSMUSG00000044633	B530045E10Rik	2.07564052923769	4.42283771164215	-2.13083029038102	0.0390845762863382	FALSE
ENSMUSG00000030879	Mrpl17	1.91011369683522	4.11654985567666	-2.15513341561666	0.032816210122401	TRUE
ENSMUSG00000023206	Il15ra	1.38685688058814	2.9899536992806	-2.1559208748437	0.0342839119279294	FALSE
ENSMUSG00000029701	Rbm28	1.38685688058814	2.99119933189969	-2.15681904439279	0.0428341233321586	FALSE
ENSMUSG00000054814	Usp46	1.38685688058814	2.99742296920476	-2.16130662879475	0.0314265254255688	FALSE
ENSMUSG00000058145	Adamts17	1.38685688058814	2.99742296920476	-2.16130662879475	0.0314265254255688	FALSE
ENSMUSG00000058440	Nrf1	1.69492557746968	3.68706517961675	-2.17535520652245	0.00727033062480627	FALSE
ENSMUSG00000025423	Pias2	1.08327075869848	2.35925056135757	-2.17789554680876	0.0461110640213591	FALSE
ENSMUSG00000026686	Lmx1a	1.08327075869848	2.35925056135757	-2.17789554680876	0.0461110640213591	FALSE
ENSMUSG00000028849	Map7d1	1.08327075869848	2.35925056135757	-2.17789554680876	0.0461110640213591	FALSE
ENSMUSG00000039000	Ube3c	1.08327075869848	2.35925056135757	-2.17789554680876	0.0461110640213591	FALSE
ENSMUSG00000099706	Gm29536	1.08327075869848	2.35925056135757	-2.17789554680876	0.0461110640213591	FALSE
ENSMUSG00000019790	Stxbp5	1.91011369683522	4.19049044398211	-2.19384346121655	0.0284942659225195	FALSE
ENSMUSG00000032355	Mlip	1.39133945558002	3.06404899642461	-2.20222964578207	0.0353965930744693	FALSE
ENSMUSG00000053175	Bcl3	1.39133945558002	3.06404899642461	-2.20222964578207	0.0353965930744693	FALSE
ENSMUSG00000025198	Erlin1	1.08327075869848	2.39295419974469	-2.20900839474312	0.00260919189331556	FALSE
ENSMUSG00000027230	Creb3l1	1.08327075869848	2.39295419974469	-2.20900839474312	0.00260919189331556	FALSE
ENSMUSG00000039131	Gipc2	1.08327075869848	2.39295419974469	-2.20900839474312	0.00260919189331556	FALSE
ENSMUSG00000033326	Kdm4a	1.38685688058814	3.06404899642461	-2.20934765462258	0.0286069439522107	FALSE
ENSMUSG00000040705	A930016O22Rik	1.38685688058814	3.06404899642461	-2.20934765462258	0.0286069439522107	FALSE
ENSMUSG00000036009	Mettl25	1.38685688058814	3.06461123690467	-2.20975306089624	0.0324534883864047	FALSE
ENSMUSG00000039001	Rps21	1.08327075869848	2.39437884685389	-2.21032352957692	0.0125310913423399	TRUE
ENSMUSG00000097455	Gm26891	1.08327075869848	2.39437884685389	-2.21032352957692	0.0125310913423399	FALSE
ENSMUSG00000089199	Gm25772	1.69492557746968	3.75807048110831	-2.21724807924525	0.0134251754720121	FALSE
ENSMUSG00000006519	Cyba	1.69492557746968	3.77238488503697	-2.22569352612442	0.00575699633886264	FALSE
ENSMUSG00000021423	Ly86	1.38685688058814	3.10717510672715	-2.2404439493493	0.0409885511301572	FALSE
ENSMUSG00000048758	Rpl29	1.38685688058814	3.12607124574514	-2.25406910366946	0.0355298868205826	TRUE
ENSMUSG00000001052	Sec24b	1.38685688058814	3.13123726412452	-2.25779408672408	0.0269908743258839	TRUE
ENSMUSG00000028248	Pnisr	2.45288575489227	5.55623266481446	-2.26518200194713	0.00258840245834859	FALSE
ENSMUSG00000025264	Tsr2	2.07217080312427	4.71267680132193	-2.27427043862239	0.0180163616611464	FALSE
ENSMUSG00000090095	Rpl29-ps1	1.38685688058814	3.18127040387115	-2.29387072912817	0.0305389114823167	FALSE
ENSMUSG00000031672	Got2	1.39133945558002	3.1922264618101	-2.29435487436769	0.0306921351050499	TRUE
ENSMUSG00000037541	Shank2	1.08327075869848	2.48765828774254	-2.29643260262226	0.0282460554301034	FALSE
ENSMUSG00000106379	Lhfpl3	1.08327075869848	2.48765828774254	-2.29643260262226	0.0282460554301034	FALSE
ENSMUSG00000020362	Cnot6	1.38685688058814	3.19269727296499	-2.3021101294973	0.0278819979621451	FALSE
ENSMUSG00000027339	Rassf2	1.38685688058814	3.19269727296499	-2.3021101294973	0.0278819979621451	FALSE
ENSMUSG00000031959	Wdr59	1.08327075869848	2.50011266996543	-2.3079296195249	0.000970496572114925	FALSE
ENSMUSG00000032026	Rexo2	1.08327075869848	2.50011266996543	-2.3079296195249	0.000970496572114925	FALSE
ENSMUSG00000026383	Epb41l5	2.32353336487691	5.39469389522956	-2.3217630427766	0.041788647455803	FALSE
ENSMUSG00000019214	Chtf18	1.39133945558002	3.24845867157106	-2.33477075529124	0.0302577209475193	FALSE
ENSMUSG00000048732	Klhl11	1.39133945558002	3.25368647065058	-2.3385281410669	0.02925974209665	FALSE
ENSMUSG00000024513	Mbd2	1.39133945558002	3.30062263302023	-2.37226265652351	0.0312670825690348	FALSE
ENSMUSG00000033285	Wdr3	1.38685688058814	3.31031856689274	-2.38692154412421	0.0244699235082456	FALSE
ENSMUSG00000018547	Pip4k2b	1.69492557746968	4.04782397593732	-2.38820159996655	0.011583596239776	FALSE
ENSMUSG00000031561	Tenm3	2.07564052923769	4.96619555366546	-2.39260868330095	0.0273978578416473	FALSE
ENSMUSG00000066026	Dhrs3	1.08327075869848	2.5923111008172	-2.39304077951093	0.00120932255773582	FALSE
ENSMUSG00000019803	Nr2e1	1.08327075869848	2.59339211085408	-2.39403869257024	0.0079871653013007	FALSE
ENSMUSG00000024687	Osbp	1.08327075869848	2.59339211085408	-2.39403869257024	0.0079871653013007	FALSE
ENSMUSG00000062785	Kcnc3	1.08327075869848	2.59339211085408	-2.39403869257024	0.0079871653013007	FALSE
ENSMUSG00000051506	Wdfy4	2.07217080312427	4.98130478119723	-2.40390646064832	0.0245823008529654	FALSE
ENSMUSG00000030965	Abraxas2	1.39133945558002	3.35078079106681	-2.40831292293795	0.0424510720489456	FALSE
ENSMUSG00000049658	Bdp1	1.69492557746968	4.09985928145958	-2.41890224323605	0.010121118523626	FALSE
ENSMUSG00000038366	Lasp1	1.38685688058814	3.3665507766537	-2.42746805656399	0.0211645298072229	FALSE
ENSMUSG00000039128	Cdc123	1.59986460882128	3.90232768792756	-2.43916120552392	0.0468539810048427	FALSE
ENSMUSG00000032295	Man2c1	1.59986460882128	3.90409296251151	-2.44026459550718	0.0447115965051352	FALSE
ENSMUSG00000029104	Htt	2.07217080312427	5.05919480706839	-2.44149507339864	0.0455104316594574	FALSE
ENSMUSG00000074577	Ripor3	1.08327075869848	2.67404968405023	-2.46849613781048	0.00691897720177216	FALSE
ENSMUSG00000030374	Strn4	1.60652757494555	3.96964806345245	-2.47094922325686	0.0494809510618448	FALSE
ENSMUSG00000004455	Ppp1cc	1.69492557746968	4.19040862624544	-2.47232603127106	0.00444966322161585	FALSE
ENSMUSG00000022350	Washc5	1.39133945558002	3.45629805433376	-2.48415154222224	0.0288998293225884	FALSE
ENSMUSG00000052056	Zfp217	1.59986460882128	4.00124329575076	-2.50098869222361	0.043493154506517	FALSE
ENSMUSG00000042417	Ccno	1.39133945558002	3.5006967166332	-2.51606227552416	0.0400573132344542	FALSE
ENSMUSG00000095609	Gm21188	1.08327075869848	2.7474615890552	-2.5362648876041	0.0149992548158971	FALSE
ENSMUSG00000031467	Agpat5	1.08327075869848	2.75007405011499	-2.53867652942015	0.029353577884949	FALSE
ENSMUSG00000029427	Zcchc8	1.08327075869848	2.76732912493887	-2.55460521085582	0.000608354220718999	FALSE
ENSMUSG00000059146	Ntrk3	1.08327075869848	2.76732912493887	-2.55460521085582	0.000608354220718999	FALSE
ENSMUSG00000015869	Prpsap1	1.08327075869848	2.76817718382276	-2.55538807966039	0.00556530610676419	FALSE
ENSMUSG00000039887	Alg14	1.08327075869848	2.76817718382276	-2.55538807966039	0.00556530610676419	FALSE
ENSMUSG00000097723	Gm26848	3.13056015650063	8.07057723378685	-2.57799781199803	0.00424247796422187	FALSE
ENSMUSG00000090293	Gm17034	1.39133945558002	3.59624929910412	-2.58473896120837	0.0272108112669246	FALSE
ENSMUSG00000070574	2310016G11Rik	1.60652757494555	4.17475134660345	-2.59861792085637	0.0427666596298322	FALSE
ENSMUSG00000039158	Akna	1.08327075869848	2.8172623178149	-2.6007000513886	0.040325446197941	FALSE
ENSMUSG00000030583	Sipa1l3	1.60652757494555	4.20355998846812	-2.61655016323674	0.0405480235929874	FALSE
ENSMUSG00000020732	Rab37	1.08327075869848	2.84991576705578	-2.63084343795994	0.00067720551143931	FALSE
ENSMUSG00000066877	Nck2	1.08327075869848	2.84991576705578	-2.63084343795994	0.00067720551143931	FALSE
ENSMUSG00000073468	Sft2d1	1.39133945558002	3.70330830031639	-2.6616856766795	0.0203374816564901	FALSE
ENSMUSG00000018379	Srsf1	1.38685688058814	3.69840172396877	-2.6667508203156	0.0207705399432638	FALSE
ENSMUSG00000049047	Armcx3	1.38685688058814	3.70330830031639	-2.67028873141248	0.0166491957252405	FALSE
ENSMUSG00000013236	Ptprs	1.08327075869848	2.90946074866667	-2.68581121137462	0.0207239851285137	FALSE
ENSMUSG00000082183	Gm15994	1.08327075869848	2.92401106419978	-2.69924304770573	0.00412796671065234	FALSE
ENSMUSG00000027067	Ssrp1	1.39133945558002	3.77238488503697	-2.71133321915632	0.0219660671289232	FALSE
ENSMUSG00000028614	Ndc1	1.39133945558002	3.78683408591428	-2.72171832023237	0.018919246344734	FALSE
ENSMUSG00000034659	Tmem109	1.59986460882128	4.36585715780991	-2.72889164104113	0.0380510877903381	FALSE
ENSMUSG00000031712	Il15	1.08327075869848	2.97092075750715	-2.74254680434338	0.0289668151026602	FALSE
ENSMUSG00000107753	Gm44371	1.08327075869848	2.97092075750715	-2.74254680434338	0.0289668151026602	FALSE
ENSMUSG00000030007	Cct7	1.39133945558002	3.8182177276585	-2.74427474355406	0.0192047041714312	FALSE
ENSMUSG00000084106	Gm6136	1.39133945558002	3.8253274943781	-2.74938475943917	0.0196522061996126	FALSE
ENSMUSG00000050812	AI314180	1.76410210624273	4.91844081610671	-2.78807037228829	0.0434629151913819	FALSE
ENSMUSG00000027556	Car1	1.69492557746968	4.75941064884983	-2.80803517990155	0.0215445275957729	FALSE
ENSMUSG00000000305	Cdh4	1.08327075869848	3.05094289696619	-2.81641766148272	0.00638986432940572	FALSE
ENSMUSG00000027014	Cwc22	1.08327075869848	3.10929143698233	-2.87028096347589	0.0216942445225209	FALSE
ENSMUSG00000027522	Stx16	1.08327075869848	3.12539735360849	-2.88514882222388	0.0358240152822361	FALSE
ENSMUSG00000058761	Rnf169	1.39133945558002	4.04497292974369	-2.90725093256083	0.0162637048882137	FALSE
ENSMUSG00000036613	Eipr1	1.08327075869848	3.16179912086823	-2.91875239452327	0.0280781519430119	FALSE
ENSMUSG00000020780	Srp68	1.38685688058814	4.16352421502031	-3.00212968857653	0.0130849758926531	FALSE
ENSMUSG00000021496	Pcbd2	1.08327075869848	3.29641635767089	-3.04302163720495	0.0316122123717098	FALSE
ENSMUSG00000026196	Bard1	1.08327075869848	3.29641635767089	-3.04302163720495	0.0316122123717098	FALSE
ENSMUSG00000024986	Hhex	1.08327075869848	3.30183705309305	-3.04802564509368	0.00934469912361984	FALSE
ENSMUSG00000066440	Zfyve26	1.08327075869848	3.3299876064685	-3.07401227230521	0.0270449937542827	FALSE
ENSMUSG00000032253	Phip	1.08327075869848	3.33687362917756	-3.08036896813012	0.0366223100489179	FALSE
ENSMUSG00000058655	Eif4b	1.08327075869848	3.35078079106681	-3.09320708988091	0.0133682204885493	FALSE
ENSMUSG00000028729	Ebna1bp2	1.08327075869848	3.3665507766537	-3.10776484052659	0.000441830865800296	FALSE
ENSMUSG00000067567	Hdac8	1.39133945558002	4.33355523902036	-3.11466423354881	0.0222885898702099	FALSE
ENSMUSG00000039167	Adgrl4	1.08327075869848	3.39661363368834	-3.135516773082	0.0175546692002278	FALSE
ENSMUSG00000026519	Tmem63a	1.08327075869848	3.45760283137393	-3.19181774603438	0.0108800088877199	FALSE
ENSMUSG00000028538	St3gal3	1.08327075869848	3.5006967166332	-3.23159901485682	0.0143487409435959	FALSE
ENSMUSG00000087228	Gm12827	1.39133945558002	4.52580655466564	-3.25284137994845	0.0109496598315335	FALSE
ENSMUSG00000000538	Tom1l2	1.08327075869848	3.5554077580306	-3.28210443186182	0.0341979656953267	FALSE
ENSMUSG00000029439	Sfswap	1.39133945558002	4.5836485884684	-3.29441429270585	0.0174932566350366	FALSE
ENSMUSG00000035575	Utp6	1.08327075869848	3.60829971148334	-3.33093059376828	0.00132834786393031	FALSE
ENSMUSG00000058446	Znrf2	1.08327075869848	3.63455749573085	-3.35516994855254	0.00753452286950315	FALSE
ENSMUSG00000030555	Ttc23	1.08327075869848	3.64875698299001	-3.36827792469344	0.00264586814994476	FALSE
ENSMUSG00000037111	Setd7	1.08327075869848	3.6497567964197	-3.36920088270894	0.00760563807098696	FALSE
ENSMUSG00000114279	Hist1h2bm	1.39133945558002	4.70375417646193	-3.38073800580969	0.0198752912948753	FALSE
ENSMUSG00000036503	Rnf13	1.08327075869848	3.67262916547715	-3.39031505834212	0.0179970340742151	FALSE
ENSMUSG00000021715	Cwc27	1.08327075869848	3.70330830031639	-3.41863589557777	0.00120226074054523	FALSE
ENSMUSG00000029836	Cbx3	1.08327075869848	3.7435335635853	-3.45576905268177	0.000219497759195763	FALSE
ENSMUSG00000020580	Rock2	1.08327075869848	3.79275420466925	-3.50120611510472	0.0179445754742018	FALSE
ENSMUSG00000094338	Hist1h2bl	1.90793330570281	6.77416240049697	-3.55052368982133	0.0150057805201192	FALSE
ENSMUSG00000024858	Grk2	1.08327075869848	3.93660485553924	-3.63399900156907	0.000500789606846549	FALSE
ENSMUSG00000032217	Rnf111	1.08327075869848	3.98766022222449	-3.68112975468437	0.0247368388489397	FALSE
ENSMUSG00000019969	Psen1	1.08327075869848	4.62052507736949	-4.26534644295294	0.00211545678628579	FALSE
ENSMUSG00000019791	Hint3	0.53437873646854	2.84991576705578	-5.33313841394503	0.0496550817930236	FALSE
ENSMUSG00000024039	Cbs	0.53437873646854	2.84991576705578	-5.33313841394503	0.0496550817930236	TRUE
ENSMUSG00000023277	Twf2	0.54889202222994	2.9899536992806	-5.44725297178406	0.048369967454662	FALSE
ENSMUSG00000054612	Mgmt	0.54889202222994	2.99742296920476	-5.46086087574632	0.0470404996179018	FALSE
ENSMUSG00000019802	Sec63	0.53437873646854	2.92332767206076	-5.47051645688537	0.0467033268093295	TRUE
ENSMUSG00000084603	Gm22204	0.54889202222994	3.06461123690467	-5.58326795214534	0.0461642275611607	FALSE
ENSMUSG00000021111	Papola	0.53437873646854	2.9899536992806	-5.59519586995511	0.0455813884512406	FALSE
ENSMUSG00000110426	Gm45757	0.53437873646854	2.99742296920476	-5.60917335336606	0.0442713805293338	FALSE
ENSMUSG00000057322	Rpl38	0.54889202222994	3.12607124574514	-5.69523898898203	0.0464214467319339	TRUE
ENSMUSG00000033060	Lmo7	0.54889202222994	3.13123726412452	-5.70465070963044	0.042597092281563	FALSE
ENSMUSG00000111293	Gm34006	0.54889202222994	3.18127040387115	-5.79580368274776	0.0433033450011484	FALSE
ENSMUSG00000017404	Rpl19	0.85696071911148	4.97583366727517	-5.80637310008124	0.0429279439093043	TRUE
ENSMUSG00000026933	Camsap1	0.53437873646854	3.12607124574514	-5.84991698285731	0.0438989825241089	FALSE
ENSMUSG00000050917	Fgf4	0.53437873646854	3.13123726412452	-5.85958431807636	0.0400965067161674	FALSE
ENSMUSG00000088609	Gm24187	1.05097258659134	6.22299589067497	-5.92117812592837	0.0391974315809259	FALSE
ENSMUSG00000006932	Ctnnb1	0.54889202222994	3.25368647065058	-5.9277350350841	0.0390504779633869	FALSE
ENSMUSG00000030346	Rad51ap1	0.54889202222994	3.30991868041153	-6.03018179598346	0.0373366974936535	FALSE
ENSMUSG00000113626	Gm7240	0.54889202222994	3.31031856689274	-6.03091032994827	0.0385275382410166	FALSE
ENSMUSG00000022779	Top3b	0.53437873646854	3.30062263302023	-6.17656056981703	0.0371639040067998	FALSE
ENSMUSG00000042211	Fbxo38	0.53437873646854	3.30062263302023	-6.17656056981703	0.0371639040067998	FALSE
ENSMUSG00000075010	AW112010	0.54889202222994	3.41072756940977	-6.21384066679141	0.036239327070899	FALSE
ENSMUSG00000041219	Arhgap11a	0.53437873646854	3.3492675605693	-6.26759137667612	0.0375913222058867	FALSE
ENSMUSG00000022438	Parvb	0.53437873646854	3.35078079106681	-6.27042313324546	0.0420121423113279	FALSE
ENSMUSG00000078521	Aunip	0.54889202222994	3.45760283137393	-6.29924045411883	0.0403714162970642	FALSE
ENSMUSG00000058729	Lin9	0.53437873646854	3.39483804549329	-6.35286888083944	0.0384136023574205	FALSE
ENSMUSG00000025786	Zdhhc3	0.53437873646854	3.41072756940977	-6.38260345452681	0.0341865015290634	FALSE
ENSMUSG00000023106	Denr	0.54889202222994	3.54136062520957	-6.45183475398743	0.0430779437188025	FALSE
ENSMUSG00000020170	Frs2	0.54889202222994	3.55284135809468	-6.47275094955986	0.0457688099258655	FALSE
ENSMUSG00000022863	Btg3	0.54889202222994	3.5688110875116	-6.50184543220881	0.0316983161643432	FALSE
ENSMUSG00000008683	Rps15a	0.54889202222994	3.57792539948869	-6.51845035923993	0.0389177731838561	TRUE
ENSMUSG00000024085	Man2a1	0.54889202222994	3.59759283497053	-6.5542815148868	0.0383357543358196	FALSE
ENSMUSG00000070808	Bicra	0.54889202222994	3.59759283497053	-6.5542815148868	0.0383357543358196	FALSE
ENSMUSG00000024242	Map4k3	0.53437873646854	3.54136062520957	-6.62706126484892	0.0411601842562643	FALSE
ENSMUSG00000042688	Mapk6	0.53437873646854	3.60829971148334	-6.75232651532677	0.0297178560288641	FALSE
ENSMUSG00000043019	Edem3	0.85696071911148	5.80791970670088	-6.77734647245288	0.0293057062418911	TRUE
ENSMUSG00000069300	Hist1h2bj	0.53437873646854	3.6511775598751	-6.83256520273248	0.0461766759343583	FALSE
ENSMUSG00000034109	Golim4	0.54889202222994	3.78246561735658	-6.89109235362878	0.0301251652002598	FALSE
ENSMUSG00000104987	2810432F15Rik	0.53437873646854	3.69770072096377	-6.91962548023552	0.0279959770541616	FALSE
ENSMUSG00000020125	Elane	0.54889202222994	4.00124329575076	-7.28967289321355	0.0256095346016315	FALSE
ENSMUSG00000086841	2410006H16Rik	0.54889202222994	4.02109381332617	-7.32583759732925	0.0319784897124972	FALSE
ENSMUSG00000048251	Rit1	0.54889202222994	4.08848788451369	-7.44861961721308	0.0266049433984724	FALSE
ENSMUSG00000113235	Gm47872	0.54889202222994	4.29482230763048	-7.82453038792993	0.0209581853786192	FALSE
ENSMUSG00000031691	Tnpo2	0.54889202222994	4.32077102218516	-7.87180510409224	0.0216782336397798	FALSE
ENSMUSG00000026765	Lypd6b	0.54889202222994	4.39249708546567	-8.00247937220989	0.049060938553563	FALSE
ENSMUSG00000092274	Neat1	0.54889202222994	4.84916490431992	-8.83446052762729	0.0354588511631271	FALSE
ENSMUSG00000094377	Gm24407	0.53437873646854	6.76813824195366	-12.6654332967684	0.00783045215968807	FALSE
